# Supplementary material for: Nuclear Integrants of Organellar DNA Contribute to Genome Structure and Evolution in Plants
Source: Int J Mol Sci. 2020 Jan 21;21(3):707. doi: 10.3390/ijms21030707 (PMC7037861; doi:10.3390/ijms21030707)
Supplement: Supplementary file 1 [file ijms-21-00707-s001.zip]

Archive with 5 entries (3 files):
- proofed-ijms-692979-supplementary/Supplementary materials/
- proofed-ijms-692979-supplementary/Supplementary materials/Supplemental file 1.docx
- proofed-ijms-692979-supplementary/Supplementary materials/Table S1.xlsx
- proofed-ijms-692979-supplementary/Supplementary materials/Table S2.xlsx
- proofed-ijms-692979-supplementary/
