# Supplementary material for: Nuclear Integrants of Organellar DNA Contribute to Genome Structure and Evolution in Plants
Source: Int J Mol Sci. 2020 Jan 21;21(3):707. doi: 10.3390/ijms21030707 (PMC7037861; doi:10.3390/ijms21030707)
Supplement: Supplementary file 1 [file ijms-21-00707-s001.zip › proofed-ijms-692979-supplementary/Supplementary materials/Table S1.xlsx]

## Sheet: table1
Table S1. Information of genome size, chloroplast genome size and NUPT statistics results in sequenced plants
Plant species	Genus	Family	Assembled genome size (Mb)	Genome accession number	Chloroplast genome size (bp)	Chloroplast genome accession number	NUPT number	Average length	Cumulative length (bp)	Proportion of NUPT fragments in assembled genome size	Maximum length (bp)
Brassica oleracea	Brassica	Brassicaceae	488.954	GCF_000695525.1	153364	MG717287.1	2426	191.74	465170	0.00095	7704
Brassica napus	Brassica	Brassicaceae	976.191	GCF_000686985.2	152860	NC_016734.1	3959	407.32	1612561	0.00165	27223
Brassica rapa	Brassica	Brassicaceae	284.129	GCF_000309985.1	153482	NC_015139.1	1424	151.65	215955	0.00076	6909
Brassica nigra	Brassica	Brassicaceae	402.145	GCA_001682895.1	153633	NC_030450.1	1175	159.7	187644	0.00047	15575
Raphanus sativus	Raphanus	Brassicaceae	426.614	GCF_000801105.1	153368	NC_024469.1	1947	122.55	238609	0.00056	2523
Capsella bursa-pastoris	Capsella	Brassicaceae	268.431	GCA_001974645.1	154490	NC_009270.1	632	147.92	93485	0.00035	2077
Capsella rubella	Capsella	Brassicaceae	133.064	GCF_000375325.1	154601	NC_027693.1	298	122.04	36368	0.00027	3005
Thlaspi arvense	Thlaspi	Brassicaceae	343.012	GCA_000956625.1	153892	NC_034362.1	1307	264.77	346048	0.00101	75981
Schrenkiella parvula	Schrenkiella	Brassicaceae	137.073	GCA_000218505.1	153979	NC_028726.1	1103	109.16	120398	0.00088	4343
Eutrema heterophyllum	Eutrema	Brassicaceae	348.971	GCA_002933915.1	153876	NC_028728.1	1222	227.42	277902	0.0008	7635
Eutrema yunnanense	Eutrema	Brassicaceae	415.364	GCA_002933935.1	153948	NC_028727.1	858	190.6	163531	0.00039	3991
Eutrema salsugineum	Eutrema	Brassicaceae	243.11	GCF_000478725.1	153407	NC_028170.1	909	199.3	181168	0.00075	16086
Camelina sativa	Camelina	Brassicaceae	641.356	GCF_000633955.1	153044	NC_029337.1	2066	242.59	501193	0.00078	7332
Sisymbrium irio	Sisymbrium	Brassicaceae	245.55	GCA_000411075.1	154001	NC_037838.1	748	271.66	203205	0.00083	40137
Arabis alpina	Arabis	Brassicaceae	311.642	GCA_900128785.1	152866	NC_023367.1	608	180.79	109921	0.00035	6540
Arabidopsis thaliana	Arabidopsis	Brassicaceae	119.669	GCF_000001735.4	154478	NC_000932.1	347	152.15	52796	0.00044	3635
Arabidopsis lyrata	Arabidopsis	Brassicaceae	206.823	GCF_000004255.2	154678	NC_034365.1	806	655.16	528061	0.00255	66267
Arabidopsis halleri	Arabidopsis	Brassicaceae	413.881	GCA_003118655.1	154671	NC_034366.1	587	433.49	254459	0.00061	3808
Aethionema arabicum	Aethionema	Brassicaceae	192.488	GCA_000411095.1	154234	NC_034367.1	366	441.82	161705	0.00084	29837
Tarenaya hassleriana	Tarenaya	Cleomaceae	249.93	GCF_000463585.1	157688	NC_034364.1	973	91.03	88569	0.00035	1342
Capsicum annuum	Capsicum	Solanaceae	2935.88	GCF_000710875.1	156781	NC_018552.1	18085	308.84	5585324	0.0019	26789
Capsicum chinense	Capsicum	Solanaceae	3070.91	GCA_002271895.2	156807	NC_030543.1	19673	317.43	6244848	0.00203	13097
Capsicum baccatum	Capsicum	Solanaceae	3215.61	GCA_002271885.2	157053	NC_039693.1	17741	373.72	6630188	0.00206	24947
Solanum tuberosum	Solanum	Solanaceae	705.934	GCF_000226075.1	155296	NC_008096.2	7316	167.85	1228005	0.00174	12642
Solanum pennellii	Solanum	Solanaceae	926.426	GCF_001406875.1	155254	NC_035742.1	7586	220.02	1669076	0.0018	13635
Solanum melongena	Solanum	Solanaceae	833.081	GCA_000787875.1	155569	MF818319.1	2627	288.76	758570	0.00091	3216
Solanum commersonii	Solanum	Solanaceae	729.603	GCA_001239805.1	155525	NC_028069.2	1739	602.53	1047792	0.00144	6720
Solanum habrochaites	Solanum	Solanaceae	724.285	GCA_000577655.1	155465	NC_026879.1	1330	422.8	562321	0.00078	8140
Solanum pimpinellifolium	Solanum	Solanaceae	748.694	GCA_003660305.1	155442	NC_026882.1	1539	625.72	962981	0.00129	11476
Solanum lycopersicum	Solanum	Solanaceae	823.786	GCF_000188115.3	155461	NC_007898.3	7553	199.8	1509080	0.00183	63343
Nicotiana attenuata	Nicotiana	Solanaceae	2365.68	GCF_001879085.1	155886	NC_035952.1	8128	343.3	2790370	0.00118	18371
Nicotiana otophora	Nicotiana	Solanaceae	2689.35	GCA_000715115.1	156073	NC_032724.1	2031	733.31	1489360	0.00055	5401
Nicotiana sylvestris	Nicotiana	Solanaceae	2221.99	GCF_000393655.1	155941	NC_007500.1	1803	692.38	1248359	0.00056	18803
Nicotiana tomentosiformis	Nicotiana	Solanaceae	1688.47	GCF_000390325.2	155745	NC_007602.1	1614	652.61	1053320	0.00062	18775
Ipomoea nil	Ipomoea	Convolvulaceae	735.231	GCF_001879475.1	161897	NC_031159.1	3189	281.02	896185	0.00122	19890
Ipomoea batatas	Ipomoea	Convolvulaceae	837.013	GCA_002525835.2	161303	NC_026703.1	3404	179.01	609365	0.00073	2637
Ipomoea triloba	Ipomoea	Convolvulaceae	461.827	GCA_003576645.1	161750	NC_037913.1	2954	310.41	916959	0.00199	7117
Cannabis sativa	Cannabis	Cannabaceae	585.824	GCA_001865755.1	153854	NC_027223.1	1395	2186.78	3050555	0.00521	69844
Humulus lupulus	Humulus	Cannabaceae	2049.21	GCA_000831365.1	153751	NC_028032.1	1628	1030.8	1678140	0.00082	10751
Morus notabilis	Morus	Moraceae	320.379	GCF_000414095.1	158680	NC_027110.1	2144	310.28	665248	0.00208	14589
Ficus carica	Ficus	Moraceae	247.091	GCA_002002945.1	160602	NC_035237.1	2017	162.74	328251	0.00133	1520
Catharanthus roseus	Catharanthus	Apocynaceae	522.654	GCA_000949345.1	154950	NC_021423.1	1528	480.47	734151	0.0014	4997
Rhazya stricta	Rhazya	Apocynaceae	274.354	GCA_001752375.1	154736	KJ123753.1	4543	319.91	1453349	0.0053	11059
Asclepias syriaca	Asclepias	Asclepiadaceae	236.77	GCA_002018285.1	158719	NC_022432.1	1087	343.34	373214	0.00158	2667
Ricinus communis	Ricinus	Euphorbiaceae	350.622	GCF_000151685.1	163161	NC_016736.1	5195	310.02	1610567	0.00459	12243
Jatropha curcas	Jatropha	Euphorbiaceae	318.527	GCF_000696525.1	163856	NC_012224.1	3364	139.87	470529	0.00148	8420
Hevea brasiliensis	Hevea	Euphorbiaceae	1373.53	GCF_001654055.1	161191	NC_015308.1	2076	387.46	804365	0.00059	10186
Manihot esculenta	Manihot	Euphorbiaceae	582.279	GCF_001659605.1	161453	NC_010433.1	2966	150.18	445441	0.00076	6014
Citrus sinensis	Citrus	Rutaceae	327.83	GCF_000317415.1	160129	NC_008334.1	3082	168.03	517881	0.00158	2622
Azadirachta indica	Azadirachta	Meliaceae	261.458	GCA_000439995.3	160737	NC_023792.1	759	673.67	511316	0.00196	11152
Coffea canephora	Coffea	Rubiaceae	568.612		154751	NC_030053.1	3014	293.55	884750	0.00156	46753
Coffea arabica	Coffea	Rubiaceae	1094.45	GCF_003713225.1	155189	NC_008535.1	5981	228.73	1368022	0.00125	26003
Arachis hypogaea	Arachis	Fabaceae	2538.28	GCA_003086295.1	156391	NC_037358.1	13038	263.24	3432108	0.00135	13827
Cicer arietinum	Cicer	Fabaceae	530.894	GCF_000331145.1	125319	NC_011163.1	1450	275.03	398791	0.00075	14198
Trifolium subterraneum	Trifolium	Fabaceae	471.834	GCA_001742945.1	144763	NC_011828.1	3004	197.35	592832	0.00126	2208
Medicago truncatula	Medicago	Fabaceae	412.924	GCF_000219495.3	124033	NC_003119.8	2444	322.44	788032	0.00191	25138
Vigna radiata	Vigna	Fabaceae	463.638	GCF_000741045.1	151271	NC_013843.1	1625	229.88	373560	0.00081	2697
Vigna angularis	Vigna	Fabaceae	467.301	GCF_001190045.1	151683	NC_021091.1	1513	245.19	370976	0.00079	3584
Vigna unguiculata	Vigna	Fabaceae	695.046	GCA_001687525.1	152415	NC_018051.1	726	218.99	158987	0.00023	2653
Glycine max	Glycine	Fabaceae	978.972	GCF_000004515.4	152218	NC_007942.1	7269	165.97	1206408	0.00123	7522
Glycine soja	Glycine	Fabaceae	985.26	GCA_002907465.1	152217	NC_022868.1	6967	166.07	1157006	0.00117	6089
Cajanus cajan	Cajanus	Fabaceae	592.971	GCF_000340665.1	153841	NC_031429.1	2688	318.54	856239	0.00144	8356
Phaseolus vulgaris	Phaseolus	Fabaceae	521.077	GCF_000499845.1	150285	NC_009259.1	2294	176.31	404460	0.00078	2272
Lotus japonicus	Lotus	Fabaceae	394.455	GCA_000181115.2	150519	NC_002694.1	1420	324.85	461292	0.00117	44973
Mimosa pudica	Mimosa	Mimosaceae	557.202	GCA_003254945.1	163237	NC_042921.1	901	361.78	325961	0.00058	5439
Cercis canadensis	Cercis	Caesalpiniaceae	329.325	GCA_003255065.1	158995	KF856619.1	1012	421.09	426144	0.00129	16844
Fragaria vesca	Fragaria	Rosaceae	214.373	GCF_000184155.1	155691	NC_015206.1	1555	281.81	438209	0.00204	3044
Fragaria × ananassa	Fragaria	Rosaceae	697.762	GCA_000511835.1	155549	NC_035961.1	718	148.91	106919	0.00015	698
Fragaria nipponica	Fragaria	Rosaceae	206.415	GCA_000512025.1	148592	NC_035500.1	608	96.04	58391	0.00028	543
Fragaria orientalis	Fragaria	Rosaceae	214.184	GCA_000517285.1	147835	NC_035501.1	709	79.54	56397	0.00026	338
Prunus persica	Prunus	Rosaceae	227.569	GCF_000346465.2	157790	NC_014697.1	1966	151.34	297526	0.00131	6755
Prunus avium	Prunus	Rosaceae	272.362	GCF_002207925.1	157886	NC_044701.1	1268	119.38	151373	0.00056	2131
Gossypium raimondii	Gossypium	Malvaceae	761.565	GCF_000327365.1	160161	NC_016668.1	5086	355.89	1810056	0.00238	8338
Gossypium arboreum	Gossypium	Malvaceae	1694.6	GCF_000612285.1	160230	NC_016712.1	7394	371.5	2746893	0.00162	25537
Gossypium hirsutum	Gossypium	Malvaceae	2189.14	GCF_000987745.1	160301	NC_007944.1	11175	460.85	5150028	0.00235	135014
Gossypium barbadense	Gossypium	Malvaceae	2566.74	GCA_001856525.1	160317	NC_008641.1	4344	939.81	4082519	0.00159	21546
Hibiscus syriacus	Hibiscus	Malvaceae	1748.25	GCA_001696755.1	161019	NC_026909.1	1253	463.57	580856	0.00033	6616
Corchorus olitorius	Corchorus	Tiliaceae	334.912	GCA_001974825.1	161766	NC_044468.1	787	839.46	660656	0.00197	5195
Corchorus capsularis	Corchorus	Tiliaceae	317.178	GCA_001974805.1	161088	NC_044467.1	719	977.6	702893	0.00222	4552
Theobroma cacao	Theobroma	Sterculiaceae	324.88	GCF_000208745.1	160619	NC_014676.2	348	156.22	54364	0.00017	1868
Durio zibethinus	Durio	Bombacaceae	715.23	GCF_002303985.1	163974	NC_036829.1	3547	357.29	1267311	0.00177	14895
Utricularia gibba	Utricularia	Lentibulariaceae	100.689	GCA_002189035.1	152113	NC_021449.1	1545	306.6	473698	0.0047	84745
Genlisea aurea	Genlisea	Lentibulariaceae	43.3578	GCA_000441915.1	140010	NC_037078.1	176	833.43	146684	0.00338	38969
Sesamum indicum	Sesamum	Pedaliaceae	275.059	GCF_000512975.1	153324	NC_016433.2	2866	195.98	561685	0.00204	11321
Amborella trichopoda	Amborella	Amborellaceae	706.495	GCF_000471905.2	162686	NC_005086.1	6464	257.41	1663871	0.00236	10229
Primula veris	Primula	Primulaceae	309.693	GCA_000788445.1	150856	NC_031428.1	1617	220.48	356511	0.00115	3193
Eucalyptus grandis	Eucalyptus	Myrtaceae	691.43	GCF_000612305.1	160137	NC_014570.1	10968	150.69	1652731	0.00239	13888
Eucalyptus camaldulensis	Eucalyptus	Myrtaceae	654.922	GCA_000260855.1	160164	NC_022398.1	955	527.55	503808	0.00077	9076
Punica granatum	Punica	Punicaceae	296.383	GCA_002201585.1	158633	NC_035240.1	4414	140.38	619655	0.00209	12100
Papaver somniferum	Papaver	Papaveraceae	2715.53	GCF_003573695.1	152931	NC_029434.1	8301	485.43	4029558	0.00148	21676
Mentha longifolia	Mentha	Labiatae	353.287	GCA_001642375.1	152041	NC_032054.1	906	432.89	392195	0.00111	53384
Pogostemon cablin	Pogostemon	Labiatae	1916.69	GCA_003675935.1	152461	NC_042796.1	4829	231.25	1116717	0.00058	10766
Ocimum sanctum	Ocimum	Labiatae	332.617	GCA_001278415.1	151744	NC_043873.1	816	265.91	216984	0.00065	2382
Dorcoceras hygrometricum	Dorcoceras	Gesneriaceae	1521.36	GCA_001598015.1	153493	NC_016468.1	1609	296.51	477080	0.00031	17937
Fagopyrum esculentum	Fagopyrum	Polygonaceae	1177.69	GCA_001661195.1	159599	NC_010776.1	997	236.55	235844	0.0002	3654
Fagopyrum tataricum	Fagopyrum	Polygonaceae	516.326	GCA_002319775.1	159272	NC_027161.1	4056	662.01	2685111	0.0052	66908
Castanea mollissima	Castanea	Fagaceae	833.241	GCA_000763605.1	160799	NC_014674.1	1080	483.86	522566	0.00063	8216
Betula nana	Betula	Betulaceae	564.011	GCA_000327005.1	160579	NC_033978.1	1165	211.38	246260	0.00044	3158
Betula pendula	Betula	Betulaceae	435.915	GCA_900184695.1	160523	NC_044852.1	3247	235.24	763818	0.00175	26056
Carthamus tinctorius	Carthamus	Compositae	661.938	GCA_001633085.1	153114	NC_030783.1	943	244.18	230265	0.00035	2013
Silybum marianum	Silybum	Compositae	1477.57	GCA_001541825.1	153202	NC_028027.1	1526	3281.45	5007496	0.00339	18229
Cynara cardunculus	Cynara	Compositae	725.198	GCF_001531365.1	152529	KM035764.1	22980	98.68	2267749	0.00313	12117
Lactuca sativa	Lactuca	Compositae	2384.19	GCF_002870075.1	152765	NC_007578.1	3300	449.05	1481866	0.00062	13816
Helianthus annuus	Helianthus	Compositae	3027.84	GCF_002127325.1	151104	NC_007977.1	7821	582.68	4557114	0.00151	87878
Artemisia annua	Artemisia	Compositae	1792.86	GCA_003112345.1	150955	MF623173.1	1872	366.54	686166	0.00038	5706
Vaccinium macrocarpon	Vaccinum	Ericaceae	414.622	GCA_000775335.2	176037	JQ248601.1	1878	212.56	399191	0.00096	5506
Vitis vinifera	Vitis	Vitaceae	486.197	GCF_000003745.3	160928	NC_007957.1	5531	199.33	1102468	0.00227	7267
Vitis aestivalis	Vitis	Vitaceae	432.755	GCA_001562795.1	160913	NC_029454.1	605	346.95	209903	0.00049	1630
Ziziphus jujuba	Ziziphus	Rhamnaceae	437.754	GCF_000826755.1	161466	NC_030299.1	9519	683.57	6506864	0.01486	16588
Cucurbita moschata	Cucurbita	Cucurbitaceae	269.943	GCF_002738365.1	157644	NC_036506.1	10654	181.86	1937536	0.00718	6772
Cucurbita maxima	Cucurbita	Cucurbitaceae	271.413	GCF_002738345.1	157204	NC_036505.1	11485	259.1	2975750	0.01096	9435
Cucurbita pepo	Cucurbita	Cucurbitaceae	261.355	GCF_002806865.1	157343	NC_038229.1	10156	200.7	2038274	0.0078	13554
Cucumis sativus	Cucumis	Cucurbitaceae	195.669	GCF_000004075.2	155293	NC_007144.1	1485	195.81	290782	0.00149	12337
Cucumis melo	Cucumis	Cucurbitaceae	374.928	GCF_000313045.1	156017	NC_015983.1	2402	255.74	614277	0.00164	6642
Citrullus lanatus	Citrullus	Cucurbitaceae	321.047	GCA_000238415.1	156906	NC_032008.1	1040	331.22	344468	0.00107	5634
Lagenaria siceraria	Lagenaria	Cucurbitaceae	313.387	GCA_003268545.1	157145	NC_036808.1	3191	192.65	614753	0.00196	11708
Momordica charantia	Momordica	Cucurbitaceae	285.614	GCF_001995035.1	158844	NC_036807.1	6861	155.3	1065491	0.00373	6344
Carica papaya	Carica	Caricaceae	370.419	GCF_000150535.2	160100	NC_010323.1	3133	252.79	791982	0.00214	12379
Passiflora edulis	Passiflora	Passifloraceae	165.657	GCA_002156105.1	151406	NC_034285.1	793	274.12	217378	0.00131	27679
Populus trichocarpa	Populus	Salicaceae	434.29	GCF_000002775.4	157033	NC_009143.1	3094	277.47	858495	0.00198	31317
Populus euphratica	Populus	Salicaceae	496.033	GCF_000495115.1	156766	NC_024747.1	3106	297.12	922858	0.00186	58915
Dianthus caryophyllus	Dianthus	Caryophyllaceae	567.662	GCA_000512335.1	147604	NC_039650.1	1133	267.86	303480	0.00053	12577
Silene latifolia	Silene	Caryophyllaceae	1185.09	GCA_003260165.1	151736	NC_016730.1	996	761.03	757990	0.00064	115606
Chenopodium quinoa	Chenopodium	Chenopodiaceae	1333.55	GCF_001683475.1	152099	NC_034949.1	3678	338.48	1244939	0.00093	18750
Spinacia oleracea	Spinacia	Chenopodiaceae	869.946	GCF_002007265.1	150725	AJ400848.1	2075	333.11	691201	0.00079	25073
Carnegiea gigantea	Carnegiea	Cactaceae	980.451	GCA_002740515.1	113064	NC_027618.1	1738	506.81	880831	0.0009	9896
Nelumbo nucifera	Nelumbo	Nelumbonaceae	804.648	GCF_000365185.1	163330	NC_025339.1	1689	218.47	368995	0.00046	3341
Actinidia chinensis	Actinidia	Actinidiaceae	553.842	GCA_003024255.1	156346	NC_026690.1	6939	151.98	1054574	0.0019	20334
Xerophyta viscosa	Xerophyta	Velloziaceae	295.462	GCA_002076135.1	155498	NC_043880.1	710	223.34	158568	0.00054	6971
Daucus carota	Daucus	Umbelliferae	421.539	GCF_001625215.1	155911	NC_008325.1	4919	147.96	727795	0.00173	18046
Juglans regia	Juglans	Juglandaceae	699.673	GCF_001411555.1	160367	KT963008.1	2131	173.61	369956	0.00053	2042
Aquilegia coerulea	Aquilegia	Ranunculaceae	301.98	GCA_002738505.1	161429	NC_041528.1	1842	201.76	371638	0.00123	13526
Macadamia integrifolia	Macadamia	Proteaceae	631.563	GCA_900631585.1	159714	NC_025288.1	4759	161.66	769363	0.00122	1468
Phalaenopsis equestris	Phalaenopsis	Orchidaceae	1064.2	GCF_001263595.1	148959	NC_017609.1	1641	311.17	510636	0.00048	4796
Phalaenopsis hybrid cultivar	Phalaenopsis	Orchidaceae	2687.66	GCA_002079205.1	148918	NC_025593.1	1578	465.16	734021	0.00027	6286
Phalaenopsis aphrodite	Phalaenopsis	Orchidaceae	1025.1	GCA_003013225.1	148964	NC_007499.1	1439	333.86	480421	0.00047	8529
Apostasia shenzhenica	Apostasia	Orchidaceae	348.733	GCA_002786265.1	151676	NC_039812.1	4944	131.08	648035	0.00186	6712
Gastrodia elata	Gastrodia	Orchidaceae	1060.96	GCA_002966915.1	35304	NC_037409.1	1442	571.54	824167	0.00078	15235
Setaria italica	Setaria	Gramineae	405.868	GCF_000263155.2	138833	KJ001642.1	2200	271.06	596324	0.00147	75061
Cenchrus americanus	Cenchrus	Gramineae	1816.95	GCA_002174835.2	138172	KX756179.1	2240	343.87	770274	0.00042	33536
Echinochloa crus-galli	Echinochloa	Gramineae	1486.61	GCA_900205405.1	139857	NC_028719.1	4907	347.55	1705420	0.00115	16445
Triticum aestivum	Triticum	Gramineae	13916.9	GCA_900241085.1	134545	NC_002762.1	2735	695.56	1902360	0.00014	10611
Triticum urartu	Triticum	Gramineae	4851.9	GCA_003073215.1	115773	NC_021762.1	41360	237.67	9830047	0.00203	28757
Aegilops tauschii	Aegilops	Gramineae	4327.32	GCF_001957025.1	114112	NC_022133.1	2697	2652.31	7153281	0.00165	45155
Hordeum vulgare	Hordeum	Gramineae	9788.86	GCA_900075435.2	136462	NC_008590.1	4988	1092.82	5450986	0.00056	92789
Secale cereale	Secale	Gramineae	1684.93	GCA_900079665.1	114843	NC_021761.1	682	316.52	215868	0.00013	3255
Saccharum hybrid cultivar	Saccharum	Gramineae	530.66	GCA_900465005.1	141181	NC_029221.1	1035	244.65	253211	0.00048	9875
Saccharum spontaneum	Saccharum	Gramineae	3528.74	GCA_003544955.1	141168	NC_034802.1	10319	483.04	4984445	0.00141	96152
Sorghum bicolor	Sorghum	Gramineae	709.345	GCF_000003195.3	140754	NC_008602.1	1891	196.82	372191	0.00052	6842
Eragrostis tef	Eragrostis	Gramineae	607.318	GCA_000970635.1	134310	MF035981.1	1236	179.35	221675	0.00037	1083
Oryza sativa	Oryza	Gramineae	382.778	GCF_000005425.2	134502	NC_031333.1	2256	548.33	1237043	0.00323	116850
Oryza brachyantha	Oryza	Gramineae	259.908	GCF_000231095.1	134604	NC_030596.1	1427	167.64	239216	0.00092	8008
Oryza glaberrima	Oryza	Gramineae	303.295	GCA_000147395.2	134661	KF359903.1	1294	884.69	1144794	0.00377	56814
Oryza longistaminata	Oryza	Gramineae	362.064	GCA_001514335.2	134567	NC_027462.1	2171	317.08	688391	0.0019	29519
Oryza barthii	Oryza	Gramineae	308.272	GCA_000182155.3	134674	NC_027460.1	1920	158.37	304070	0.00099	4339
Oryza glumipatula	Oryza	Gramineae	372.86	GCA_000576495.1	134583	NC_027461.1	1856	153.36	284637	0.00076	2181
Oryza meridionalis	Oryza	Gramineae	335.668	GCA_000338895.2	134558	NC_016927.1	1857	192.53	357527	0.00107	6531
Oryza punctata	Oryza	Gramineae	393.817	GCA_000573905.1	134604	NC_027676.1	2160	175.56	379209	0.00096	14362
Oryza rufipogon	Oryza	Gramineae	339.177	GCA_000817225.1	134544	NC_017835.1	2315	185.13	428568	0.00126	2798
Oryza granulata	Oryza	Gramineae	776.957	GCA_003991445.1	135942	KF359920.1	3485	961.75	3351687	0.00431	102645
Zizania latifolia	Zizania	Gramineae	603.989	GCA_000418225.1	136461	NC_029401.1	2145	157.45	337732	0.00056	3188
Leersia perrieri	Leersia	Gramineae	266.688	GCA_000325765.3	133538	NC_044486.1	1258	141.47	177974	0.00067	1328
Zea mays	Zea	Gramineae	2135.08	GCF_000005005.2	140384	NC_001666.2	3636	337.25	1226255	0.00057	86480
Brachypodium distachyon	Brachypodium	Gramineae	271.299	GCF_000005505.3	135199	NC_011032.1	2092	357.07	746989	0.00275	87793
Lolium perenne	Lolium	Gramineae	481.479	GCA_001735685.1	135282	NC_009950.1	638	209.22	133485	0.00028	843
Asparagus officinalis	Asparagus	Liliaceae	1187.54	GCF_001876935.1	156699	NC_034777.1	3874	197.57	765393	0.00064	11783
Musa itinerans	Musa	Musaceae	455.349	GCA_001649415.1	168985	NC_035723.1	2285	290.67	664182	0.00146	8133
Elaeis guineensis	Elaeis	Palmae	1535.18	GCF_000442705.1	156973	NC_017602.1	4339	179.15	777323	0.00051	4179
Cocos nucifera	Cocos	Palmae	1839.17	GCA_003604295.1	154731	NC_022417.1	1707	309.86	528933	0.00029	3386
Phoenix dactylifera	Phoenix	Palmae	556.481	GCF_000413155.1	158462	NC_013991.2	3261	208.79	680849	0.00122	6991
Ananas comosus	Ananas	Bromeliaceae	382.056	GCF_001540865.1	159636	NC_026220.1	3158	274.05	865445	0.00227	26774
Zostera marina	Zostera	Zosteraceae	203.914	GCA_001185155.1	143877	NC_036014.1	564	157.48	88816	0.00044	2088
Spirodela polyrhiza	Spirodela	Lemnaceae	136.67	GCA_001981405.1	168788	NC_015891.1	1830	139.29	254909	0.00187	2048
Chlorella variabilis	Chlorella	Chlorellaceae	46.1595	GCF_000147415.1	124793	KJ718922.1	25	57.24	1431	3e-05	101
Chlorella sorokiniana	Chlorella	Chlorellaceae	58.5349	GCA_003130725.1	109811	NC_023835.1	142	897.19	127401	0.00218	114823
Auxenochlorella protothecoides	Auxenochlorella	Chlorellaceae	22.9246	GCF_000733215.1	84576	NC_023775.1	48	1880.27	90253	0.00394	66050
Parachlorella kessleri	Parachlorella	#VALUE!	59.1878	GCA_001598975.1	123994	NC_012978.1	260	483.25	125646	0.00212	25767
Botryococcus braunii	Botryococcus	Dictyosphaeriaceae	184.382	GCA_002005505.1	172826	NC_025545.1	206	96.46	19870	0.00011	594
Gonium pectorale	Gonium	Volvocaceae	148.806	GCA_001584585.1	222582	NC_020438.1	141	79.95	11273	8e-05	1214
Chlamydomonas reinhardtii	Chlamydomonas	Chlamydomonadaceae	120.405	GCF_000002595.1	203828	NC_005353.1	328	55.57	18226	0.00015	889
Tetradesmus obliquus	Tetradesmus	Scenedesmaceae	107.716	GCA_900108755.1	167272	KX756229.1	221	1109.15	245123	0.00228	15162
Micromonas commoda	Micromonas	Mamiellaceae	21.1093	GCF_000090985.2	72585	NC_012575.1	26	171.5	4459	0.00021	519
Ostreococcus tauri	Ostreococcus	Mamiellaceae	13.0328	GCF_000214015.3	71666	NC_008289.1	25	324.84	8121	0.00062	2479
Bathycoccus prasinos	Bathycoccus	Mamiellaceae	15.0743	GCF_002220235.1	72700	NC_024811.1	32	164.44	5262	0.00035	567
Cymbomonas tetramitiformis	Cymbomonas	Pyramimonadaceae	281.27	GCA_001247695.1	84524	NC_030169.1	116	82.7	9593	3e-05	287
Ectocarpus siliculosus	Ectocarpus	Ectocarpaceae	195.811	GCA_000310025.1	139954	NC_013498.1	49	137.27	6726	3e-05	516
Phaeodactylum tricornutum	Phaeodactylum	Phaeodactylaceae	27.4507	GCF_000150955.2	117369	NC_008588.1	7	148.29	1038	4e-05	345
Physcomitrella patens	Physcomitrella	Funariaceae	472.081	GCF_000002425.4	122890	NC_005087.2	187	189.6	35455	8e-05	4917
Gracilariopsis lemaneiformis	Gracilariopsis	Gracilariaceae	88.6931	GCA_003346895.1	182505	NC_029644.1	103	312.35	32172	0.00036	1515
Porphyridium purpureum	Porphyridium	Porphyridiaceae	19.4519	GCA_000397085.1	217694	NC_023133.1	291	926.7	269669	0.01386	69444
Cyanidioschyzon merolae	Cyanidioschyzon	Cyanidiaceae	16.5467	GCF_000091205.1	149987	NC_004799.1	11	107.73	1185	7e-05	300
Porphyra umbilicalis	Porphyra	Bangiaceae	87.889	GCA_002049455.2	190173	NC_035573.1	59	216.76	12789	0.00015	4827
Pinus taeda	Pinus	Pinaceae	22103.6	GCA_000404065.3	121530	NC_021440.1	1055	1055.27	1113309	5e-05	5097
Pinus lambertiana	Pinus	Pinaceae	27602.7	GCA_001447015.2	117239	NC_011156.4	12117	512.11	6205287	0.00022	8554
Selaginella moellendorffii	Selaginella	Selaginellaceae	212.315	GCF_000143415.4	143775	HM173080.1	440	103.22	45416	0.00021	4244
Selaginella tamariscina	Selaginella	Selaginellaceae	300.729	GCA_003024785.1	126700	NC_041646.1	699	784.17	548133	0.00182	37160
Aureococcus anophagefferens	Aureococcus	Pelagophyceae	56.6606	GCF_000186865.1	89599	NC_012898.1	16	171.81	2749	5e-05	1192
Guillardia theta	Guillardia	Geminigeraceae	87.1453	GCF_000315625.1	121524	NC_000926.1	9	165.22	1487	2e-05	266
Emiliania huxleyi	Emiliania	Noelaerhabdaceae	167.676	GCF_000372725.1	105309	NC_007288.1	54	149.44	8070	5e-05	787
