# Supplementary material for: Nuclear Integrants of Organellar DNA Contribute to Genome Structure and Evolution in Plants
Source: Int J Mol Sci. 2020 Jan 21;21(3):707. doi: 10.3390/ijms21030707 (PMC7037861; doi:10.3390/ijms21030707)
Supplement: Supplementary file 1 [file ijms-21-00707-s001.zip › proofed-ijms-692979-supplementary/Supplementary materials/Table S2.xlsx]

## Sheet: table2
Table S2. Information of genome size, mitochondrial genome size and NUMT statistics results in sequenced plants
Plant species	Genus	Family	Assembled genome size (Mb)	Genome accession number	Mitochondrial genome size (bp)	Mitochondrial genome accession number	NUMT number	Average length (bp)	Cumulative length (bp)	Proportion of NUMT fragments in assembled genome size	Maximum length (bp)
Brassica oleracea	Brassica	Brassicaceae	488.954	GCF_000695525.1	360271	NC_016118.1	5542	156.01	864598	0.00177	6300
Brassica napus	Brassica	Brassicaceae	976.191	GCF_000686985.2	221853	NC_008285.1	6184	152.47	942863	0.00097	19330
Brassica nigra	Brassica	Brassicaceae	402.145	GCA_001682895.1	232407	NC_029182.1	1746	144.23	251824	0.00063	7752
Brassica juncea	Brassica	Brassicaceae	954.861	GCA_001687265.1	219919	KJ461445.1	3681	152.51	561386	0.00059	7975
Raphanus sativus	Raphanus	Brassicaceae	426.614	GCF_000801105.1	258426	NC_018551.1	2360	111	261955	0.00061	2549
Capsella rubella	Capsella	Brassicaceae	133.064	GCF_000375325.1	287405	NC_042883.1	930	152.18	141524	0.00106	2055
Schrenkiella parvula	Schrenkiella	Brassicaceae	137.073	GCA_000218505.1	255773	KT988071.2	1399	232.42	325149	0.00237	15892
Arabis alpina	Arabis	Brassicaceae	311.642	GCA_900128785.1	323159	NC_037070.1	1869	251.66	470349	0.00151	4267
Arabidopsis thaliana	Arabidopsis	Brassicaceae	119.669	GCF_000001735.4	367808	NC_037304.1	1111	406.19	451282	0.00377	50638
Boechera stricta	Boechera	Brassicaceae	188.795	GCA_002079875.1	271601	NC_042143.1	1893	203.72	385646	0.00204	4040
Capsicum annuum	Capsicum	Solanaceae	2935.88	GCF_000710875.1	511530	NC_024624.1	45185	252.74	11420115	0.00389	23286
Solanum pennellii	Solanum	Solanaceae	926.426	GCF_001406875.1	423596	NC_035964.1	20856	185.69	3872706	0.00418	23101
Solanum lycopersicum	Solanum	Solanaceae	823.786	GCF_000188115.3	446257	NC_035963.1	21396	186.83	3997340	0.00485	22246
Nicotiana attenuata	Nicotiana	Solanaceae	2365.68	GCF_001879085.1	394341	NC_036467.1	19037	247.43	4710329	0.00199	17730
Nicotiana sylvestris	Nicotiana	Solanaceae	2221.99	GCF_000393655.1	430597	NC_029805.1	4892	455.85	2230038	0.001	12130
Nicotiana tabacum	Nicotiana	Solanaceae	3643.47	GCF_000715135.1	430597	NC_006581.1	6984	677.73	4733276	0.0013	17213
Ipomoea nil	Ipomoea	Convolvulaceae	735.231	GCF_001879475.1	265768	NC_031158.1	5973	191.13	1141628	0.00155	24617
Cannabis sativa	Cannabis	Cannabaceae	585.824	GCA_001865755.1	415602	NC_029855.1	2672	230.29	615339	0.00105	14655
Morus notabilis	Morus	Moraceae	320.379	GCF_000414095.1	362069	NC_041177.1	3204	218.41	699797	0.00218	11223
Rhazya stricta	Rhazya	Apocynaceae	274.354	GCA_001752375.1	548608	NC_024293.1	5933	242.13	1436548	0.00524	20567
Asclepias syriaca	Asclepias	Asclepiadaceae	236.77	GCA_002018285.1	682498	NC_022796.1	802	859.24	689114	0.00291	9867
Ricinus communis	Ricinus	Euphorbiaceae	350.622	GCF_000151685.1	502773	NC_015141.1	6549	269.07	1762168	0.00503	13777
Citrus sinensis	Citrus	Rutaceae	327.83	GCF_000317415.1	640906	NC_037463.1	6321	174.88	1105435	0.00337	53739
Medicago truncatula	Medicago	Fabaceae	412.924	GCF_000219495.3	271618	NC_029641.1	1538	310.98	478280	0.00116	58445
Vigna radiata	Vigna	Fabaceae	463.638	GCF_000741045.1	401262	NC_015121.1	703	222.72	156569	0.00034	3009
Vigna angularis	Vigna	Fabaceae	467.301	GCF_001190045.1	404466	NC_021092.1	906	308.22	279248	0.0006	8656
Glycine max	Glycine	Fabaceae	978.972	GCF_000004515.4	402558	NC_020455.1	2890	206.91	597963	0.00061	8790
Glycine soja	Glycine	Fabaceae	985.26	GCA_002907465.1	402545	NC_039768.1	2671	232.6	621269	0.00063	8895
Lotus japonicus	Lotus	Fabaceae	394.455	GCA_000181115.2	380861	NC_016743.2	1976	417.11	824208	0.00209	28246
Vicia faba	Vicia	Fabaceae	80.3627	GCA_001375635.1	588000	KC189947.1	607	402.74	244463	0.00304	3883
Cercis canadensis	Cercis	Caesalpiniaceae	329.325	GCA_003255065.1	348530	MN017226.1	2537	332.68	844011	0.00256	52630
Malus domestica	Malus	Rosaceae	1874.77	GCF_000148765.1	396947	NC_018554.1	7887	124.37	980901	0.00052	7148
Prunus avium	Prunus	Rosaceae	272.362	GCF_002207925.1	389709	NC_044768.1	1501	184.23	276534	0.00102	10921
Gossypium raimondii	Gossypium	Malvaceae	761.565	GCF_000327365.1	676078	NC_029998.1	2815	457.65	1288294	0.00169	122332
Gossypium arboreum	Gossypium	Malvaceae	1694.6	GCF_000612285.1	687482	NC_035073.1	6707	304.16	2039973	0.0012	32873
Gossypium hirsutum	Gossypium	Malvaceae	2189.14	GCF_000987745.1	668584	NC_027406.1	8703	308.62	2685897	0.00123	91434
Gossypium barbadense	Gossypium	Malvaceae	2566.74	GCA_001856525.1	677434	NC_028254.1	4789	824.01	3946203	0.00154	31822
Corchorus olitorius	Corchorus	Tiliaceae	334.912	GCA_001974825.1	1829341	NC_031360.1	3902	387.45	1511818	0.00451	12015
Corchorus capsularis	Corchorus	Tiliaceae	317.178	GCA_001974805.1	1999602	NC_031359.1	4136	441.13	1824501	0.00575	27969
Erythranthe guttata	Erythranthe	Scrophulariaceae	322.167	GCF_000504015.1	525671	NC_018041.1	1845	161.42	297818	0.00092	5308
Eucalyptus grandis	Eucalyptus	Myrtaceae	691.43	GCF_000612305.1	478813	NC_040010.1	27919	216.16	6035055	0.00873	22607
Dorcoceras hygrometricum	Dorcoceras	Gesneriaceae	1521.36	GCA_001598015.1	510519	NC_016741.1	2686	310.73	834612	0.00055	33772
Lactuca sativa	Lactuca	Compositae	2384.19	GCF_002870075.1	363324	NC_042756.1	7450	329.95	2458100	0.00103	28066
Helianthus annuus	Helianthus	Compositae	3027.84	GCF_002127325.1	300945	NC_023337.1	13902	199.84	2778113	0.00092	25202
Vaccinium macrocarpon	Vaccinum	Ericaceae	414.622	GCA_000775335.2	459678	NC_023338.1	1018	431.28	439043	0.00106	26164
Vitis vinifera	Vitis	Vitaceae	486.197	GCF_000003745.3	773279	NC_012119.1	8502	222.38	1890676	0.00389	22992
Ziziphus jujuba	Ziziphus	Rhamnaceae	437.754	GCF_000826755.1	365190	NC_029809.1	8748	349.38	3056340	0.00698	38833
Cucurbita pepo	Cucurbita	Cucurbitaceae	261.355	GCF_002806865.1	982833	NC_014050.1	36884	147.34	5434396	0.02079	10557
Cucumis sativus	Cucumis	Cucurbitaceae	195.669	GCF_000004075.2	1555935	NC_016005.1	16702	116.49	1945591	0.00994	12337
Citrullus lanatus	Citrullus	Cucurbitaceae	321.047	GCA_000238415.1	379236	NC_014043.1	1474	252.54	372242	0.00116	4260
Carica papaya	Carica	Caricaceae	370.419	GCF_000150535.2	476890	NC_012116.1	2783	251.51	699940	0.00189	12379
Silene latifolia	Silene	Caryophyllaceae	1185.09	GCA_003260165.1	253413	NC_014487.1	1504	349.12	525077	0.00044	22947
Chenopodium quinoa	Chenopodium	Chenopodiaceae	1333.55	GCF_001683475.1	315003	NC_041093.1	11366	181.96	2068188	0.00155	183949
Beta vulgaris	Beta	Chenopodiaceae	566.55	GCF_000511025.2	368801	NC_002511.2	8989	149.47	1343572	0.00237	12688
Spinacia oleracea	Spinacia	Chenopodiaceae	869.946	GCF_002007265.1	329613	NC_035618.1	9955	217.41	2164293	0.00249	20687
Nelumbo nucifera	Nelumbo	Nelumbonaceae	804.648	GCF_000365185.1	524797	NC_030753.1	5939	142.07	843732	0.00105	2434
Daucus carota	Daucus	Umbelliferae	421.539	GCF_001625215.1	281132	NC_017855.1	5546	150.11	832519	0.00197	24030
Triticum aestivum	Triticum	Gramineae	13916.9	GCA_900241085.1	452526	NC_036024.1	9675	776.54	7513043	0.00054	13686
Sorghum bicolor	Sorghum	Gramineae	709.345	GCF_000003195.3	468628	NC_008360.1	4532	309.83	1404148	0.00198	6036
Oryza rufipogon	Oryza	Gramineae	339.177	GCA_000817225.1	559045	NC_013816.1	7645	202.02	1544443	0.00455	3617
Zea mays	Zea	Gramineae	2135.08	GCF_000005005.2	569630	NC_007982.1	5500	330.23	1816292	0.00085	26918
Lolium perenne	Lolium	Gramineae	481.479	GCA_001735685.1	678580	JX999996.1	1297	191.7	248635	0.00052	4274
Cocos nucifera	Cocos	Palmae	1839.17	GCA_003604295.1	678653	NC_031696.1	3998	385.52	1541313	0.00084	7675
Phoenix dactylifera	Phoenix	Palmae	556.481	GCF_000413155.1	715001	NC_016740.1	7248	166.3	1205331	0.00217	7051
Zostera marina	Zostera	Zosteraceae	203.914	GCA_001185155.1	191481	NC_035345.1	1774	217.04	385029	0.00189	7120
Spirodela polyrhiza	Spirodela	Lemnaceae	136.67	GCA_001981405.1	228493	NC_017840.1	2016	128.49	259029	0.0019	2940
Chlorella variabilis	Chlorella	Chlorellaceae	46.1595	GCF_000147415.1	78500	NC_025413.1	170	77.42	13161	0.00029	2573
Chlorella sorokiniana	Chlorella	Chlorellaceae	58.5349	GCA_003130725.1	52528	NC_024626.1	81	806.65	65339	0.00112	40526
Auxenochlorella protothecoides	Auxenochlorella	Chlorellaceae	22.9246	GCF_000733215.1	57274	NC_026009.1	126	524.71	66114	0.00288	34588
Micractinium conductrix	Micractinium	Chlorellaceae	61.0189	GCA_002245815.2	74708	KY629619.1	2634	89.88	236744	0.00388	22631
Botryococcus braunii	Botryococcus	Dictyosphaeriaceae	184.382	GCA_002005505.1	84583	NC_027722.1	2303	76.73	176702	0.00096	1552
Coccomyxa subellipsoidea	Coccomyxa		48.8266	GCF_000258705.1	65497	NC_015316.1	642	75.99	48784	0.001	299
Gonium pectorale	Gonium	Volvocaceae	148.806	GCA_001584585.1	15993	NC_020437.1	31	78.35	2429	2e-05	363
Chlamydomonas reinhardtii	Chlamydomonas	Chlamydomonadaceae	120.405	GCF_000002595.1	15758	NC_001638.1	58	76.28	4424	4e-05	384
Tetradesmus obliquus	Tetradesmus	Scenedesmaceae	107.716	GCA_900108755.1	42781	NC_002254.1	2136	76.63	163675	0.00152	2111
Micromonas commoda	Micromonas	Mamiellaceae	21.1093	GCF_000090985.2	47425	NC_012643.1	42	202.6	8509	0.0004	520
Ostreococcus tauri	Ostreococcus	Mamiellaceae	13.0328	GCF_000214015.3	44237	NC_008290.1	42	224.69	9437	0.00072	588
Bathycoccus prasinos	Bathycoccus	Mamiellaceae	15.0743	GCF_002220235.1	43614	NC_023273.1	36	129.81	4673	0.00031	554
Cymbomonas tetramitiformis	Cymbomonas	Pyramimonadaceae	281.27	GCA_001247695.1	73520	NC_036614.1	292	81.61	23829	8e-05	1519
Ectocarpus siliculosus	Ectocarpus	Ectocarpaceae	195.811	GCA_000310025.1	37189	NC_030223.1	144	318.19	45820	0.00023	31036
Phaeodactylum tricornutum	Phaeodactylum	Phaeodactylaceae	27.4507	GCF_000150955.2	77356	NC_016739.1	179	149.02	26674	0.00097	187
Physcomitrella patens	Physcomitrella	Funariaceae	472.081	GCF_000002425.4	105340	NC_007945.1	455	248.94	113269	0.00024	5459
Gracilariopsis lemaneiformis	Gracilariopsis	Gracilariaceae	88.6931	GCA_003346895.1	25883	JQ071938.1	201	82.99	16680	0.00019	520
Gracilariopsis chorda	Gracilariopsis	Gracilariaceae	92.18	GCA_003194525.1	26534	NC_023251.1	188	61.79	11617	0.00013	520
Chondrus crispus	Chondrus	Gigartinaceae	104.98	GCF_000350225.1	25836	NC_001677.2	76	111.01	8437	8e-05	802
Cyanidioschyzon merolae	Cyanidioschyzon	Cyanidiaceae	16.5467	GCF_000091205.1	32211	NC_000887.3	3	109	327	2e-05	111
Galdieria sulphuraria	Galdieria	Cyanidiaceae	13.712	GCF_000341285.1	21428	NC_024666.1	7	55.29	387	3e-05	96
Porphyra umbilicalis	Porphyra	Bangiaceae	87.889	GCA_002049455.2	29123	NC_018544.1	67	130.45	8740	0.0001	357
Pinus taeda	Pinus	Pinaceae	22103.6	GCA_000404065.3	1191054	NC_039746.1	82430	133.64	11015589	0.0005	38792
Guillardia theta	Guillardia	Geminigeraceae	87.1453	GCF_000315625.1	35013	NC_041490.1	2	166.5	333	0	222
Emiliania huxleyi	Emiliania	Noelaerhabdaceae	167.676	GCF_000372725.1	29013	NC_005332.1	4	86.5	346	0	179
